# Supplementary material for: Synergistic Alleviation of Inflammatory Cytokine Storms in Sepsis Rats by Low‐Intensity Pulsed Ultrasound and Imipenem
Source: Mediators Inflamm. 2026 Jan 16;2026:7323319. doi: 10.1155/mi/7323319 (PMC12809473; doi:10.1155/mi/7323319)
Supplement: Supplementary file 1 — Supporting Information Figure S1. Immunohistochemical analysis of the levels of cytokines (A–E) immunohistochemical staining (×400). Figure S2. Western blot (original image). Table S1. Primers used in the QRT‐PCR analysis. [file MI-2026-7323319-s001.zip]

Archive with 2 entries (2 files):
- FIGURE S2(WB original image).docx
- Table S1.docx
